# Supplementary material for: Associations of fatty acids with the risk of biliary tract calculus and inflammation: a Mendelian randomization study
Source: Lipids Health Dis. 2024 Jan 8;23:8. doi: 10.1186/s12944-023-01989-8 (PMC10773125; doi:10.1186/s12944-023-01989-8)
Supplement: Supplementary file 1 — Supplementary S1: The F statistics of IVs of serum total MUFAs, serum total PUFAs, percentage of MUFAs to total FAs, percentage of PUFAs to total MUFAs, percentage of PUFAs to total FAs, percentage of SFAs to total FAs, and SFAs, respectively. [file 12944_2023_1989_MOESM1_ESM.xls]

## Sheet:  IVs for MUFAs
	SNP	pval.exposure	pos.exposure	chr.exposure	se.exposure	beta.exposure	id.exposure	effect_allele.exposure	other_allele.exposure	eaf.exposure	F	R2
1	rs1047964	1.59993e-17	117156893	11	0.0207969	-0.174574	met-d-MUFA	T	G	0.010067	70.4631	0.000612353
2	rs11429307	6.70039e-16	55857025	5	0.00521089	-0.0426882	met-d-MUFA	G	GT	0.808497	67.1107	0.000583236
3	rs11895352	2.5e-10	20367135	2	0.00410066	-0.0252595	met-d-MUFA	T	C	0.475398	37.9439	0.000329841
4	rs139974673	1.69981e-21	44027885	15	0.0128925	0.121036	met-d-MUFA	C	T	0.025918	88.1363	0.000765822
5	rs141469619	5.40008e-32	116714293	11	0.0215967	0.242069	met-d-MUFA	G	A	0.01014	125.633	0.00109128
6	rs142385484	1.6e-10	50016759	19	0.00583706	-0.0359468	met-d-MUFA	T	C	0.14742	37.9256	0.000329682
7	rs146203232	4.90004e-12	160521885	6	0.00781629	0.0518262	met-d-MUFA	T	C	0.074646	43.964	0.000382153
8	rs1471251	1.69981e-13	87976359	4	0.00419507	0.0301172	met-d-MUFA	T	A	0.397125	51.5408	0.000447984
9	rs1561748	1.99986e-21	19733244	8	0.0049829	-0.0468503	met-d-MUFA	C	G	0.267454	88.4017	0.000768126
10	rs157592	7.89951e-23	45424514	19	0.00539476	0.0521253	met-d-MUFA	C	A	0.185267	93.3583	0.00081116
11	rs1890896	3.69999e-08	93641757	10	0.0040997	-0.0215615	met-d-MUFA	C	T	0.527475	27.6601	0.000240467
12	rs2035816	1.29999e-08	100508556	4	0.00737341	-0.0409444	met-d-MUFA	G	A	0.084303	30.8356	0.000268066
13	rs28752924	7.19996e-09	31303922	6	0.00423814	0.0300771	met-d-MUFA	C	T	0.445513	50.3641	0.000437761
14	rs534417	2.19999e-10	23784965	1	0.00616073	0.038351	met-d-MUFA	G	A	0.875005	38.7515	0.000336859
15	rs56001710	2.39999e-10	25983400	7	0.00427159	-0.0266301	met-d-MUFA	T	A	0.580583	38.8657	0.000337851
16	rs59484402	1.39991e-13	230302838	1	0.00424133	0.0308587	met-d-MUFA	C	CT	0.388291	52.936	0.000460105
17	rs62222988	7.10003e-09	40569508	21	0.00423778	0.0230603	met-d-MUFA	C	T	0.373895	29.611	0.000257423
18	rs6606725	1.29999e-10	109905368	12	0.00411568	0.025054	met-d-MUFA	A	C	0.439722	37.0571	0.000322134
19	rs6938550	2e-08	20462138	6	0.00729277	-0.0410048	met-d-MUFA	A	G	0.914145	31.6144	0.000274834
20	rs7140110	5.70033e-12	114544024	13	0.00446696	0.0301226	met-d-MUFA	C	T	0.299403	45.4738	0.000395271

## Sheet:  IVs for PUFAs
	SNP	se.exposure	pval.exposure	chr.exposure	pos.exposure	beta.exposure	id.exposure	effect_allele.exposure	other_allele.exposure	eaf.exposure	F	R2
1	rs114863007	0.00692094	4.10015e-13	6	34729158	-0.0480587	met-d-PUFA	A	G	0.094543	48.2185	0.000419119
2	rs115413710	0.0097982	8.10028e-12	6	31180819	0.0604013	met-d-PUFA	C	T	0.044303	38.0014	0.000330341
3	rs115478735	0.00521074	7.39946e-14	9	136149711	0.0373598	met-d-PUFA	T	A	0.183315	51.4056	0.000446809
4	rs141469619	0.0212786	1.29999e-10	11	116714293	0.125151	met-d-PUFA	G	A	0.01014	34.5925	0.000300717
5	rs148063610	0.00484022	1.2e-10	10	45998984	-0.030903	met-d-PUFA	C	CAAATAAAT	0.763414	40.7635	0.000354342
6	rs199717562	0.00541346	1.10002e-11	1	55491851	-0.0356887	met-d-PUFA	G	A	0.194482	43.4622	0.000377793
7	rs199900492	0.00403845	4.19952e-15	1	234850420	-0.0299977	met-d-PUFA	CA	C	0.484009	55.1755	0.000479561
8	rs200671503	0.0086559	2.1e-09	11	116817978	0.0514132	met-d-PUFA	T	TTA	0.941966	35.2797	0.000306689
9	rs34955778	0.00408638	1.29987e-12	16	15139594	-0.029365	met-d-PUFA	C	T	0.419966	51.6396	0.000448842
10	rs374209699	0.00446151	5.30005e-10	11	49104677	0.0281478	met-d-PUFA	GT	G	0.358325	39.8039	0.000346004
11	rs3770586	0.00404591	1e-09	2	169828995	-0.0238966	met-d-PUFA	T	C	0.48397	34.8851	0.000303259
12	rs3822855	0.00410926	6.4e-09	6	116316882	0.0235759	met-d-PUFA	T	G	0.400798	32.9162	0.000286148
13	rs4008004	0.00486982	3.80014e-11	9	15300968	0.0320614	met-d-PUFA	A	C	0.221842	43.345	0.000376774
14	rs4561509	0.00404085	7.59994e-10	17	45781799	0.0239181	met-d-PUFA	A	G	0.502276	35.0355	0.000304566
15	rs4860948	0.00470169	4.90004e-13	4	69340991	0.0337639	met-d-PUFA	A	T	0.244353	51.57	0.000448238
16	rs534417	0.00607001	1.09999e-10	1	23784965	0.0385998	met-d-PUFA	G	A	0.875005	40.4382	0.000351516
17	rs55747707	0.00501785	5.90065e-34	7	73037366	-0.0611785	met-d-PUFA	A	G	0.203615	148.649	0.00129094
18	rs56322906	0.0109466	2.19989e-21	19	11346155	-0.104445	met-d-PUFA	A	G	0.035157	91.0368	0.000791005
19	rs59774409	0.00727468	4.39997e-09	19	50016748	0.0427981	met-d-PUFA	T	C	0.083062	34.6116	0.000300882
20	rs6602911	0.00419569	5.79963e-11	13	114547372	0.0279094	met-d-PUFA	T	C	0.360079	44.2481	0.000384621
21	rs6938647	0.00494185	3.29989e-23	6	160986915	-0.0475077	met-d-PUFA	C	A	0.782336	92.4164	0.000802982
22	rs72997616	0.00693225	8.4004e-21	11	75474195	-0.0647308	met-d-PUFA	A	C	0.094064	87.1914	0.000757618
23	rs75406471	0.00558407	4.20001e-10	10	5257647	-0.0352293	met-d-PUFA	A	G	0.154684	39.8021	0.000345989
24	rs77960347	0.017596	5.70033e-58	18	47109955	0.276962	met-d-PUFA	G	A	0.013239	247.749	0.00214973
25	rs7831074	0.00504193	9.49992e-09	8	141633257	0.0291217	met-d-PUFA	G	C	0.759127	33.3611	0.000290015
26	rs870526	0.00403392	2.80027e-16	2	20369562	-0.0321934	met-d-PUFA	T	C	0.521426	63.6912	0.000553534

## Sheet: IVs for MUFAs to total FA
	SNP	chr.exposure	pos.exposure	beta.exposure	se.exposure	pval.exposure	id.exposure	effect_allele.exposure	other_allele.exposure	eaf.exposure	F	R2
1	rs10085931	8	18245449	0.0265109	0.00504207	2.69998e-08	met-d-MUFA_pct	G	A	0.189679	27.6459	0.000240344
2	rs1047964	11	117156893	-0.228602	0.020107	6.59933e-30	met-d-MUFA_pct	T	G	0.010067	129.26	0.00112275
3	rs11172134	12	57645789	-0.0300848	0.0049446	2.30001e-09	met-d-MUFA_pct	A	T	0.201021	37.0196	0.000321809
4	rs11207994	1	63047987	-0.0553595	0.00414779	2.60016e-41	met-d-MUFA_pct	T	C	0.350959	178.136	0.00154662
5	rs112396965	11	27609011	-0.0265859	0.00478146	7.00003e-09	met-d-MUFA_pct	A	AT	0.76976	30.9159	0.000268764
6	rs11429307	5	55857025	-0.0451487	0.00504806	3.10027e-19	met-d-MUFA_pct	G	GT	0.808497	79.9911	0.000695097
7	rs12212146	6	161125454	0.0581055	0.00774863	3.19963e-15	met-d-MUFA_pct	C	T	0.074315	56.2321	0.00048874
8	rs12226389	11	61823630	0.0350728	0.00512441	3.80014e-12	met-d-MUFA_pct	C	T	0.18582	46.8439	0.000407176
9	rs13186403	5	67513457	-0.0279624	0.00493908	1.29999e-08	met-d-MUFA_pct	T	G	0.215258	32.0521	0.000278639
10	rs1365297	1	93858292	-0.0283878	0.00510947	2.80001e-08	met-d-MUFA_pct	G	A	0.184226	30.8682	0.00026835
11	rs139110024	16	15419784	0.0679614	0.0111998	1.2e-09	met-d-MUFA_pct	T	G	0.038878	36.8217	0.000320089
12	rs1408	4	88057353	0.0281023	0.00401732	1.9002e-12	met-d-MUFA_pct	A	G	0.579309	48.934	0.000425336
13	rs141469619	11	116714293	0.264385	0.0208802	6.89922e-38	met-d-MUFA_pct	G	A	0.01014	160.326	0.00139221
14	rs143355652	11	61453822	0.108898	0.0199252	4.90004e-09	met-d-MUFA_pct	T	C	0.010467	29.8699	0.000259673
15	rs149402055	11	68525539	0.0965122	0.0149152	7.39997e-10	met-d-MUFA_pct	T	C	0.019709	41.8703	0.00036396
16	rs150844304	15	43726625	0.124953	0.0125338	2.70023e-23	met-d-MUFA_pct	C	A	0.025677	99.3866	0.000863493
17	rs1561748	8	19733244	-0.0673085	0.00482404	9.8992e-44	met-d-MUFA_pct	C	G	0.267454	194.679	0.00169001
18	rs174564	11	61588305	0.198596	0.00414165	1e-200	met-d-MUFA_pct	G	A	0.347013	2299.29	0.0196021
19	rs192987072	11	61701892	0.0905949	0.0162472	1.29999e-08	met-d-MUFA_pct	G	A	0.022506	31.0921	0.000270296
20	rs2803619	10	113934384	0.0270636	0.00442919	5.19996e-10	met-d-MUFA_pct	C	G	0.724386	37.3355	0.000324554
21	rs283814	19	45389224	0.0532139	0.00738636	1.99986e-11	met-d-MUFA_pct	G	A	0.922408	51.9026	0.000451127
22	rs28752924	6	31303922	0.0246661	0.00410576	2.90001e-09	met-d-MUFA_pct	C	T	0.445513	36.0922	0.00031375
23	rs34634128	3	136322265	-0.0301721	0.00453202	9.79941e-13	met-d-MUFA_pct	G	GT	0.25965	44.3228	0.000385271
24	rs35163364	7	128732786	-0.0243836	0.00401079	2.59998e-10	met-d-MUFA_pct	T	C	0.432057	36.9603	0.000321294
25	rs3789849	8	8687054	-0.0343387	0.00402005	3.80014e-17	met-d-MUFA_pct	C	G	0.428136	72.9634	0.000634067
26	rs3970551	22	18906839	0.0404006	0.00639502	7.50067e-12	met-d-MUFA_pct	G	A	0.114463	39.9109	0.000346934
27	rs55964643	6	26340872	0.0221095	0.00406409	8.9e-09	met-d-MUFA_pct	A	G	0.503256	29.5959	0.000257291
28	rs56001710	7	25983400	-0.027965	0.00413732	2.19989e-12	met-d-MUFA_pct	T	A	0.580583	45.6869	0.000397123
29	rs56257534	4	171521999	-0.0289578	0.00464162	2.19989e-11	met-d-MUFA_pct	T	C	0.239667	38.9217	0.000338338
30	rs59484402	1	230302838	0.0497903	0.00410709	2.29985e-35	met-d-MUFA_pct	C	CT	0.388291	146.967	0.00127636
31	rs60069508	1	39964912	0.0328638	0.00469187	1.39991e-12	met-d-MUFA_pct	C	G	0.232685	49.0618	0.000426446
32	rs603424	10	102075479	-0.0493627	0.00520893	1.39991e-22	met-d-MUFA_pct	A	G	0.173862	89.8051	0.000780311
33	rs6073958	20	44551855	0.0558184	0.00497343	2.39994e-30	met-d-MUFA_pct	C	T	0.198744	125.963	0.00109414
34	rs62117489	19	8442202	-0.0521293	0.0085994	8.99995e-10	met-d-MUFA_pct	A	C	0.056457	36.7475	0.000319444
35	rs67981690	12	21343886	0.0361517	0.0059364	5.1e-10	met-d-MUFA_pct	G	A	0.129103	37.0861	0.000322387
36	rs71205961	8	19980272	0.0428858	0.00778313	3.59998e-08	met-d-MUFA_pct	C	CTTTTTT	0.0889744	30.3612	0.000263943
37	rs7140110	13	114544024	0.0235505	0.00432641	5.89997e-09	met-d-MUFA_pct	C	T	0.299403	29.6309	0.000257596
38	rs72555385	7	73123473	0.0649793	0.00919132	9.60064e-13	met-d-MUFA_pct	G	A	0.049322	49.9798	0.000434422
39	rs72679249	4	111122162	0.0227438	0.004383	7.10003e-09	met-d-MUFA_pct	G	A	0.317282	26.9267	0.000234092
40	rs7924036	10	65191645	-0.0451893	0.00395891	1.39991e-32	met-d-MUFA_pct	T	G	0.504205	130.293	0.00113171
41	rs79791375	10	102121449	0.061909	0.0115569	2.80001e-08	met-d-MUFA_pct	A	G	0.032659	28.6962	0.000249472
42	rs9271546	6	32590154	0.0309913	0.00399374	1.50003e-15	met-d-MUFA_pct	C	T	0.533235	60.2171	0.000523358
43	rs9910747	17	17433959	0.0444093	0.00820726	4.79999e-08	met-d-MUFA_pct	C	A	0.062194	29.2787	0.000254535

## Sheet: IV s for PUFAs to MUFAs
	SNP	chr.exposure	pval.exposure	pos.exposure	se.exposure	beta.exposure	id.exposure	effect_allele.exposure	other_allele.exposure	eaf.exposure	F	R2
1	rs1047964	11	4.00037e-25	117156893	0.0201252	0.208197	met-d-PUFA_by_MUFA	T	G	0.010067	107.021	0.000929759
2	rs10937924	4	2.1e-10	3374898	0.00403125	-0.0246638	met-d-PUFA_by_MUFA	C	T	0.591422	37.4318	0.000325391
3	rs11207994	1	1.50003e-31	63047987	0.00414959	0.0483508	met-d-PUFA_by_MUFA	T	C	0.350959	135.768	0.00117921
4	rs11429307	5	6.4003e-19	55857025	0.00504846	0.0449541	met-d-PUFA_by_MUFA	G	GT	0.808497	79.2904	0.000689013
5	rs11644601	16	1.99986e-55	15172118	0.00435161	0.0660711	met-d-PUFA_by_MUFA	C	T	0.29667	230.528	0.0020006
6	rs12212146	6	1.80011e-15	161125454	0.00775036	-0.0592022	met-d-PUFA_by_MUFA	C	T	0.074315	58.3488	0.000507128
7	rs12226389	11	6.19998e-10	61823630	0.00512905	-0.0318739	met-d-PUFA_by_MUFA	C	T	0.18582	38.6186	0.000335704
8	rs141078087	11	1.29999e-10	27631005	0.00473658	0.0289899	met-d-PUFA_by_MUFA	A	AT	0.772246	37.4596	0.000325633
9	rs141469619	11	3.90032e-30	116714293	0.0208991	-0.233818	met-d-PUFA_by_MUFA	G	A	0.01014	125.17	0.00108726
10	rs143355652	11	3.69999e-08	61453822	0.0199432	-0.103867	met-d-PUFA_by_MUFA	T	C	0.010467	27.1247	0.000235814
11	rs1471251	4	4.40048e-12	87976359	0.00406354	-0.0275068	met-d-PUFA_by_MUFA	T	A	0.397125	45.8217	0.000398294
12	rs149402055	11	2.39999e-10	68525539	0.0149287	-0.0988628	met-d-PUFA_by_MUFA	T	C	0.019709	43.8553	0.000381208
13	rs150844304	15	3.59998e-21	43726625	0.0125349	-0.118999	met-d-PUFA_by_MUFA	C	A	0.025677	90.1249	0.000783088
14	rs1561748	8	1.50003e-35	19733244	0.00482617	0.0605983	met-d-PUFA_by_MUFA	C	G	0.267454	157.658	0.00136907
15	rs174564	11	1e-200	61588305	0.0041454	-0.171649	met-d-PUFA_by_MUFA	G	A	0.347013	1714.55	0.0146902
16	rs182549	2	5.1e-09	136616754	0.00447558	-0.0247189	met-d-PUFA_by_MUFA	T	C	0.738681	30.5042	0.000265186
17	rs192987072	11	1.09999e-08	61701892	0.0162619	-0.090806	met-d-PUFA_by_MUFA	G	A	0.022506	31.1807	0.000271066
18	rs2035816	4	2.5e-08	100508556	0.00714224	0.0391285	met-d-PUFA_by_MUFA	G	A	0.084303	30.0136	0.000260922
19	rs2049245	4	8.19993e-10	171566778	0.004383	0.025445	met-d-PUFA_by_MUFA	T	G	0.294002	33.7025	0.000292982
20	rs2070971	7	4.90004e-08	44197583	0.00577479	-0.031394	met-d-PUFA_by_MUFA	T	G	0.137117	29.5543	0.00025693
21	rs35163364	7	8.70001e-10	128732786	0.00401172	0.0238034	met-d-PUFA_by_MUFA	T	C	0.432057	35.206	0.000306048
22	rs3812316	7	1.29987e-65	73020337	0.00589966	0.100983	met-d-PUFA_by_MUFA	G	C	0.129249	292.983	0.00254123
23	rs3860847	8	4.30002e-08	126631799	0.00486172	-0.0262342	met-d-PUFA_by_MUFA	A	G	0.212547	29.1176	0.000253135
24	rs56001710	7	3.10027e-13	25983400	0.00413828	0.0291782	met-d-PUFA_by_MUFA	T	A	0.580583	49.7138	0.000432111
25	rs59484402	1	1.9002e-27	230302838	0.00410888	-0.0438759	met-d-PUFA_by_MUFA	C	CT	0.388291	114.026	0.00099056
26	rs603424	10	2.49977e-11	102075479	0.00521061	0.0333942	met-d-PUFA_by_MUFA	A	G	0.173862	41.0738	0.000357039
27	rs61781371	1	3.10027e-11	40052108	0.00474911	-0.0311226	met-d-PUFA_by_MUFA	G	C	0.224162	42.9465	0.000373311
28	rs655720	3	7.10068e-13	136103267	0.00441476	-0.0297202	met-d-PUFA_by_MUFA	T	C	0.718813	45.3199	0.000393935
29	rs6606731	12	8.99995e-09	109982578	0.00502802	-0.0272944	met-d-PUFA_by_MUFA	A	T	0.190946	29.4682	0.000256182
30	rs67981690	12	3.89996e-08	21343886	0.0059373	-0.0321693	met-d-PUFA_by_MUFA	G	A	0.129103	29.3566	0.000255212
31	rs72555385	7	5e-10	73123473	0.00919345	-0.0574721	met-d-PUFA_by_MUFA	G	A	0.049322	39.0802	0.000339716
32	rs7402939	15	1.79999e-08	99183876	0.00413342	-0.0224458	met-d-PUFA_by_MUFA	C	T	0.623522	29.4884	0.000256357
33	rs752446	8	3.19963e-14	10649767	0.00408874	-0.0311443	met-d-PUFA_by_MUFA	A	G	0.375214	58.0201	0.000504272
34	rs7924036	10	1.29987e-29	65191645	0.00396019	0.0431669	met-d-PUFA_by_MUFA	T	G	0.504205	118.815	0.00103211
35	rs9271573	6	2.19989e-13	32590501	0.00402843	-0.028917	met-d-PUFA_by_MUFA	C	A	0.593631	51.527	0.000447864
36	rs9419746	10	1.5e-08	94508055	0.00489953	-0.0278708	met-d-PUFA_by_MUFA	T	C	0.21263	32.3586	0.000281303
37	rs9908820	17	2.90001e-08	73408819	0.00446483	-0.0255914	met-d-PUFA_by_MUFA	G	A	0.729141	32.8532	0.000285601

## Sheet: IVs for PUFAs to FAs
	SNP	se.exposure	beta.exposure	chr.exposure	pos.exposure	pval.exposure	id.exposure	effect_allele.exposure	other_allele.exposure	eaf.exposure	F	R2
1	rs10020067	0.00408867	-0.027326	4	88181491	1.80011e-11	met-d-PUFA_pct	A	C	0.381451	44.6671	0.000388262
2	rs1047964	0.0202098	0.154541	11	117156893	2.49977e-14	met-d-PUFA_pct	T	G	0.010067	58.4741	0.000508216
3	rs11429307	0.0050649	0.0396092	5	55857025	4.10015e-15	met-d-PUFA_pct	G	GT	0.808497	61.1576	0.000531527
4	rs1180384	0.0043216	-0.0250622	1	39892774	3.09999e-09	met-d-PUFA_pct	C	T	0.302456	33.6317	0.000292367
5	rs12212146	0.00777816	-0.0576272	6	161125454	3.69999e-14	met-d-PUFA_pct	C	T	0.074315	54.891	0.00047709
6	rs12419462	0.00473111	-0.0308673	11	27623309	1.59993e-11	met-d-PUFA_pct	A	G	0.228755	42.5668	0.000370013
7	rs139974673	0.0125326	-0.10137	15	44027885	6.70039e-16	met-d-PUFA_pct	C	T	0.025918	65.4239	0.000568585
8	rs144018203	0.0201083	-0.170667	11	116916060	3.59998e-18	met-d-PUFA_pct	C	G	0.010653	72.0358	0.000626012
9	rs149402055	0.0149915	-0.0936313	11	68525539	1.2e-09	met-d-PUFA_pct	T	C	0.019709	39.0078	0.000339087
10	rs150543195	0.00653273	-0.038864	6	32526028	1.79999e-09	met-d-PUFA_pct	A	G	0.164686	35.392	0.000307665
11	rs1561748	0.0048448	0.0466082	8	19733244	2.80027e-21	met-d-PUFA_pct	C	G	0.267454	92.5493	0.000804136
12	rs174564	0.00416283	-0.122144	11	61588305	4.60257e-191	met-d-PUFA_pct	G	A	0.347013	860.928	0.00743077
13	rs182549	0.00449172	-0.0273828	2	136616754	1.6e-10	met-d-PUFA_pct	T	C	0.738681	37.1647	0.00032307
14	rs199816133	0.00456094	0.0251393	9	86381318	1.89998e-08	met-d-PUFA_pct	CA	C	0.256568	30.3807	0.000264112
15	rs2035816	0.00716687	0.0391439	4	100508556	3.40001e-08	met-d-PUFA_pct	G	A	0.084303	29.8311	0.000259336
16	rs2070971	0.00579366	-0.0313922	7	44197583	4.90004e-08	met-d-PUFA_pct	T	G	0.137117	29.3587	0.000255231
17	rs2513048	0.0044932	0.0244348	11	62183281	4.60002e-08	met-d-PUFA_pct	C	T	0.711701	29.5737	0.000257099
18	rs28601761	0.00407191	0.0623656	8	126500031	2.99985e-54	met-d-PUFA_pct	G	C	0.420119	234.582	0.0020357
19	rs4871624	0.004416	-0.0242624	8	126629328	3.2e-08	met-d-PUFA_pct	G	T	0.287462	30.1863	0.000262423
20	rs56001710	0.0041518	0.0288853	7	25983400	1.29987e-12	met-d-PUFA_pct	T	A	0.580583	48.404	0.000420731
21	rs59484402	0.0041243	-0.0327456	1	230302838	8.00018e-16	met-d-PUFA_pct	C	CT	0.388291	63.0384	0.000547865
22	rs6073958	0.00498919	-0.0533342	20	44551855	1.20005e-27	met-d-PUFA_pct	C	T	0.198744	114.275	0.000992718
23	rs655720	0.00442941	-0.0279116	3	136103267	3.90032e-11	met-d-PUFA_pct	T	C	0.718813	39.708	0.000345171
24	rs6606731	0.00504456	-0.0283091	12	109982578	4.30002e-09	met-d-PUFA_pct	A	T	0.190946	31.4924	0.000273774
25	rs672457	0.00404079	0.0279453	6	139836562	7.70016e-12	met-d-PUFA_pct	A	G	0.591059	47.8283	0.000415729
26	rs7402939	0.00414613	-0.0230126	15	99183876	2.39999e-08	met-d-PUFA_pct	C	T	0.623522	30.8067	0.000267815
27	rs752446	0.00410452	-0.0253746	8	10649767	7.69999e-10	met-d-PUFA_pct	A	G	0.375214	38.2185	0.000332227
28	rs7924036	0.00397379	0.0363005	10	65191645	9.70063e-21	met-d-PUFA_pct	T	G	0.504205	83.4479	0.000725114
29	rs9419746	0.00491637	-0.0288524	10	94508055	5.69994e-09	met-d-PUFA_pct	T	C	0.21263	34.4409	0.000299399
30	rs9908820	0.00447907	-0.0280537	17	73408819	8.60003e-10	met-d-PUFA_pct	G	A	0.729141	39.2288	0.000341006

## Sheet: IVs for SFAs to FAs
	SNP	beta.exposure	pval.exposure	chr.exposure	pos.exposure	se.exposure	id.exposure	effect_allele.exposure	other_allele.exposure	eaf.exposure	F	R2
1	rs111351217	0.0532416	1e-08	17	41163974	0.00929464	met-d-SFA_pct	A	G	0.052244	32.8123	0.000285246
2	rs140584594	0.0522247	2.6e-30	1	110232983	0.00456519	met-d-SFA_pct	G	A	0.730076	130.868	0.0011367
3	rs2495730	-0.0400791	1.1e-12	10	102361277	0.00563548	met-d-SFA_pct	C	T	0.155249	50.5794	0.000439632
4	rs2792703	-0.0371033	2.7e-16	10	113931690	0.00453176	met-d-SFA_pct	T	C	0.719202	67.0334	0.000582565
5	rs2904552	-0.0424218	5.9e-10	22	18905964	0.00684968	met-d-SFA_pct	T	C	0.104388	38.3564	0.000333425
6	rs295289	-0.0261126	2.3e-08	9	86446938	0.00467592	met-d-SFA_pct	A	T	0.25669	31.1865	0.000271115
7	rs3130290	0.0311198	7.5e-14	6	32174957	0.0041607	met-d-SFA_pct	C	T	0.603429	55.9424	0.000486223
8	rs35650232	-0.0313383	9.1e-10	19	49259973	0.00511645	met-d-SFA_pct	G	T	0.221698	37.5157	0.00032612
9	rs4918	-0.0233136	4.3e-08	3	186338382	0.00425691	met-d-SFA_pct	C	G	0.642833	29.9937	0.000260749
10	rs5746641	-0.0700953	5.7e-12	22	18911733	0.0101794	met-d-SFA_pct	C	T	0.041835	47.4169	0.000412155
11	rs603424	0.0501419	8.3e-21	10	102075479	0.00535946	met-d-SFA_pct	A	G	0.173862	87.5305	0.000760563
12	rs73045691	-0.0256361	3.5e-08	19	45440529	0.00464735	met-d-SFA_pct	A	G	0.304282	30.4294	0.000264536
13	rs73412716	-0.0451362	3.4e-08	12	112545197	0.0081781	met-d-SFA_pct	T	G	0.069272	30.4611	0.000264811
14	rs9468165	-0.0324454	1e-08	6	27557804	0.005667	met-d-SFA_pct	C	T	0.512877	32.7793	0.000284959

## Sheet: IVs for SFAs
	SNP	beta.exposure	pval.exposure	pos.exposure	se.exposure	chr.exposure	id.exposure	effect_allele.exposure	other_allele.exposure	eaf.exposure	F	R2
1	rs10504255	-0.028235	1.2e-10	59398461	0.00434191	8	met-d-SFA	A	G	0.662987	42.2877	0.000367587
2	rs10810374	0.0257936	3.9e-08	15306292	0.00476717	9	met-d-SFA	C	A	0.24862	29.2754	0.000254506
3	rs10884966	-0.0241254	1.9e-08	112185596	0.00430359	10	met-d-SFA	A	G	0.345686	31.4259	0.000273196
4	rs11429307	-0.0335009	1.3e-10	55857025	0.00521537	5	met-d-SFA	G	GT	0.808497	41.2613	0.000358668
5	rs11620783	0.0218835	3.6e-08	24871530	0.00415462	14	met-d-SFA	T	C	0.431555	27.7441	0.000241197
6	rs117488242	-0.0401499	1.5e-10	5261832	0.00634095	10	met-d-SFA	G	A	0.131681	40.0922	0.00034851
7	rs11895352	-0.0260664	1.1e-10	20367135	0.0041059	2	met-d-SFA	T	C	0.475398	40.3037	0.000350348
8	rs12263369	0.0252274	8.4e-11	94823343	0.0041658	10	met-d-SFA	T	C	0.591563	36.6731	0.000318798
9	rs139974673	0.0937267	1.4e-13	44027885	0.0128987	15	met-d-SFA	C	T	0.025918	52.8001	0.000458925
10	rs141469619	0.16013	2.3e-15	116714293	0.0216223	11	met-d-SFA	G	A	0.01014	54.8456	0.000476695
11	rs146203232	0.0498123	4.1e-11	160521885	0.00782647	6	met-d-SFA	T	C	0.074646	40.5081	0.000352123
12	rs1890896	-0.0217743	4.4e-08	93641757	0.00410364	10	met-d-SFA	C	T	0.527475	28.1546	0.000244765
13	rs34120986	-0.0242497	3.5e-08	11689763	0.00434125	8	met-d-SFA	A	G	0.371626	31.2021	0.000271251
14	rs35603463	0.0291435	2.5e-08	32531745	0.0049103	6	met-d-SFA	C	T	0.566969	35.2263	0.000306225
15	rs35953663	0.0272473	1.8e-10	74820439	0.00422534	5	met-d-SFA	G	GA	0.384928	41.5837	0.00036147
16	rs3812316	-0.0832736	5e-42	73020337	0.00609467	7	met-d-SFA	G	C	0.129249	186.687	0.00162075
17	rs4678438	0.0265901	3e-10	136344920	0.00451494	3	met-d-SFA	C	A	0.709386	34.6845	0.000301516
18	rs632057	-0.0287854	7.2e-11	139834012	0.0042315	6	met-d-SFA	G	T	0.627775	46.276	0.000402242
19	rs6602911	0.0259862	1.9e-09	114547372	0.00426141	13	met-d-SFA	T	C	0.360079	37.186	0.000323254
20	rs6847980	0.0262768	2.8e-10	88180631	0.00422146	4	met-d-SFA	T	G	0.376336	38.7454	0.000336806
21	rs7118569	-0.044704	8.5e-10	75526482	0.00714359	11	met-d-SFA	G	C	0.090219	39.1615	0.000340422
22	rs7551124	0.037708	6.1e-10	23785760	0.00617819	1	met-d-SFA	T	C	0.875389	37.2516	0.000323825
23	rs918106	0.0267869	5.1e-12	109904318	0.00409256	12	met-d-SFA	T	C	0.523252	42.8405	0.000372391
