# Supplementary material for: Associations of fatty acids with the risk of biliary tract calculus and inflammation: a Mendelian randomization study
Source: Lipids Health Dis. 2024 Jan 8;23:8. doi: 10.1186/s12944-023-01989-8 (PMC10773125; doi:10.1186/s12944-023-01989-8)
Supplement: Supplementary file 2 — Supplementary S2: MVMR analysis(PUFAs, MUFAs and SFAs) based on IVW model and the MR-Egger method. [file 12944_2023_1989_MOESM2_ESM.xlsx]

## Sheet: calculus of bile duct without c
Multivariable inverse-variance weighted method
(variants uncorrelated, random-effect model)
Number of Variants : 18		calculus of bile duct without cholangitis or cholecystitis
	Exposure	Beta	Std Error	LowerCI	UPCI	p-value
	MUFA	0.009	0.01	-0.011	0.028	0.386
	PUFA	0.012	0.007	-0.002	0.026	0.091
	SFA	-0.017	0.016	-0.048	0.013	0.262
Residual standard error = 1.442
Heterogeneity test statistic = 31.1844 on 15 degrees of freedom, (p-value = 0.0083)
Multivariable MR-Egger method
(variants uncorrelated, random-effect model)
Orientated to exposure : 1
Number of Variants : 18		calculus of bile duct without cholangitis or cholecystitis
	Exposure	Beta	Std Error	LowerCI	UPCI	p-value
	MUFA	0.016	0.017	-0.017	0.049	0.338
	PUFA	0.015	0.008	-0.002	0.031	0.086
	SFA	-0.022	0.018	-0.057	0.013	0.219
	(intercept)	0	0	-0.001	0	0.579
Residual standard error = 1.476
Heterogeneity test statistic = 30.5133 on 14 degrees of freedom, (p-value = 0.0065)

## Sheet: calculus of gallbladder with ac
Multivariable inverse-variance weighted method
(variants uncorrelated, random-effect model)
Number of Variants : 14		calculus of gallbladder with acute cholecystitis
Exposure	Beta	Std Error	LowerCI	UPCI	p-value
MUFA	-0.002	0.006	-0.015	0.01	0.751
PUFA	0.004	0.005	-0.005	0.013	0.395
SFA	-0.002	0.01	-0.021	0.018	0.875
Residual standard error = 1.106
Heterogeneity test statistic = 13.4479 on 11 degrees of freedom, (p-value = 0.2651)
Multivariable MR-Egger method
(variants uncorrelated, random-effect model)
Orientated to exposure : 1
Number of Variants : 14		calculus of gallbladder with acute cholecystitis
Exposure	Beta	Std Error	LowerCI	UPCI	p-value
MUFA	-0.016	0.011	-0.037	0.006	0.157
PUFA	0	0.005	-0.01	0.01	0.98
SFA	0.007	0.011	-0.015	0.028	0.536
(intercept)	0	0	0	0	0.141
Residual standard error = 1.051
Heterogeneity test statistic = 11.0532 on 10 degrees of freedom, (p-value = 0.3534)

## Sheet: calculus of gallbladder without
Multivariable inverse-variance weighted method
(variants uncorrelated, random-effect model)
Number of Variants : 26		calculus of gallbladder without cholecystitis
Exposure	Beta	Std Error	LowerCI	UPCI	p-value
MUFA	-0.019	0.01	-0.039	0.002	0.072
PUFA	-0.011	0.008	-0.027	0.004	0.162
SFA	0.027	0.017	-0.007	0.061	0.115
Residual standard error = 1.179
Heterogeneity test statistic = 31.9750 on 23 degrees of freedom, (p-value = 0.1007)
Multivariable MR-Egger method
(variants uncorrelated, random-effect model)
Orientated to exposure : 1
Number of Variants : 26		calculus of gallbladder without cholecystitis
Exposure	Beta	Std Error	LowerCI	UPCI	p-value
MUFA	-0.018	0.011	-0.039	0.003	0.093
PUFA	-0.011	0.008	-0.027	0.005	0.188
SFA	0.025	0.019	-0.012	0.063	0.182
(intercept)	0	0	0	0	0.797
Residual standard error = 1.204
Heterogeneity test statistic = 31.8791 on 22 degrees of freedom, (p-value = 0.0795)

## Sheet: cholecystitis
Multivariable inverse-variance weighted method
(variants uncorrelated, random-effect model)
Number of Variants : 38		cholecystitis
Exposure	Beta	Std Error	LowerCI	UPCI	p-value
MUFA	0.003	0.005	-0.006	0.012	0.519
PUFA	0.004	0.005	-0.004	0.013	0.323
SFA	-0.009	0.009	-0.026	0.009	0.318
Residual standard error = 1.156
Heterogeneity test statistic = 46.7674 on 35 degrees of freedom, (p-value = 0.0882)
Multivariable MR-Egger method
(variants uncorrelated, random-effect model)
Orientated to exposure : 1
Number of Variants : 38			cholecystitis
Exposure	Beta	Std Error	LowerCI	UPCI	p-value
MUFA	0.004	0.004	-0.004	0.013	0.322
PUFA	0.006	0.004	-0.002	0.014	0.164
SFA	-0.014	0.009	-0.032	0.003	0.112
(intercept)	0	0	0	0	0.044
Residual standard error = 1.109
Heterogeneity test statistic = 41.7795 on 34 degrees of freedom, (p-value = 0.1687)
