# Supplementary material for: Associations of fatty acids with the risk of biliary tract calculus and inflammation: a Mendelian randomization study
Source: Lipids Health Dis. 2024 Jan 8;23:8. doi: 10.1186/s12944-023-01989-8 (PMC10773125; doi:10.1186/s12944-023-01989-8)
Supplement: Supplementary file 3 — Supplementary S3: MVMR analysis(percentage of SFAs to total FAs, percentage of PUFAs to total FAs, percentage of MUFAs to total FAs) based on IVW model and the MR-Egger method. [file 12944_2023_1989_MOESM3_ESM.xlsx]

## Sheet: calculus of bile duct without c
Multivariable inverse-variance weighted method
(variants uncorrelated, random-effect model)
Number of Variants : 29		calculus of bile duct without cholangitis or cholecystitis
Exposure	Beta	Std Error	LowerCI	UPCI	p-value
pct-MUFA	-0.052	0.039	-0.128	0.024	0.179
pct-PUFA	-0.073	0.054	-0.179	0.033	0.177
pct-SFA	-0.036	0.027	-0.089	0.017	0.181
Residual standard error = 1.217
Heterogeneity test statistic = 38.5012 on 26 degrees of freedom, (p-value = 0.0544)
Multivariable MR-Egger method
(variants uncorrelated, random-effect model)
Orientated to exposure : 1
Number of Variants : 29		calculus of bile duct without cholangitis or cholecystitis
Exposure	Beta	Std Error	LowerCI	UPCI	p-value
pct-MUFA	-0.069	0.042	-0.152	0.013	0.099
pct-PUFA	-0.096	0.058	-0.21	0.018	0.1
pct-SFA	-0.048	0.029	-0.105	0.009	0.101
(intercept)	0	0	0	0	0.295
Residual standard error = 1.215
Heterogeneity test statistic = 36.8811 on 25 degrees of freedom, (p-value = 0.0593)

## Sheet: calculus of gallbladder without
Multivariable inverse-variance weighted method
(variants uncorrelated, random-effect model)
Number of Variants : 37		calculus of gallbladder without cholecystitis
Exposure	Beta	Std Error	LowerCI	UPCI	p-value
pct-MUFA	0.12	0.07	-0.017	0.257	0.086
pct-PUFA	0.162	0.097	-0.028	0.353	0.095
pct-SFA	0.083	0.048	-0.011	0.177	0.084
Residual standard error = 1.481
Heterogeneity test statistic = 74.5644 on 34 degrees of freedom, (p-value = 1e-04)
multivariable MR-Egger method
(variants uncorrelated, random-effect model)
Orientated to exposure : 1
Number of Variants : 37		calculus of gallbladder without cholecystitis
Exposure	Beta	Std Error	LowerCI	UPCI	p-value
pct-MUFA	0.135	0.072	-0.005	0.275	0.059
pct-PUFA	0.181	0.099	-0.013	0.375	0.068
pct-SFA	0.093	0.049	-0.003	0.189	0.058
(intercept)	0	0	0	0	0.325
Residual standard error = 1.482
Heterogeneity test statistic = 72.4351 on 33 degrees of freedom, (p-value = 1e-04)

## Sheet: calculus of gallbladder with ac
Multivariable inverse-variance weighted method
(variants uncorrelated, random-effect model)
Number of Variants : 10		calculus of gallbladder with acute cholecystitis
Exposure	Beta	Std Error	LowerCI	UPCI	p-value
pct-MUFA	-0.012	0.044	-0.098	0.074	0.785
pct-PUFA	-0.016	0.061	-0.135	0.103	0.794
pct-SFA	-0.005	0.029	-0.063	0.052	0.851
Residual standard error = 0.858
Residual standard error is set to 1 in calculation of confidence interval when its estimate is less than 1.
Heterogeneity test statistic = 5.1571 on 7 degrees of freedom, (p-value = 0.6408)
Multivariable MR-Egger method
(variants uncorrelated, random-effect model)
Orientated to exposure : 1
Number of Variants : 10		calculus of gallbladder with acute cholecystitis
Exposure	Beta	Std Error	LowerCI	UPCI	p-value
pct-MUFA	-0.011	0.044	-0.097	0.074	0.973
pct-PUFA	-0.016	0.061	-0.135	0.103	0.791
pct-SFA	-0.005	0.029	-0.062	0.052	0.869
(intercept)	0	0	0	0	0.309
Residual standard error = 0.829
Residual standard error is set to 1 in calculation of confidence interval when its estimate is less than 1.
Heterogeneity test statistic = 4.1227 on 6 degrees of freedom, (p-value = 0.6601)

## Sheet: cholecystitis
Multivariable inverse-variance weighted method
(variants uncorrelated, random-effect model)
Number of Variants : 49		cholecystitis
Exposure	Beta	Std Error	LowerCI	UPCI	p-value
pct-MUFA	0.003	0.035	-0.064	0.071	0.922
pct-PUFA	0.003	0.048	-0.091	0.098	0.949
pct-SFA	0.002	0.024	-0.046	0.049	0.936
Residual standard error = 1.210
Heterogeneity test statistic = 67.3275 on 46 degrees of freedom, (p-value = 0.0218)
Multivariable MR-Egger method
(variants uncorrelated, random-effect model)
Orientated to exposure : 1
Number of Variants : 49		cholecystitis
Exposure	Beta	Std Error	LowerCI	UPCI	p-value
pct-MUFA	0.003	0.036	-0.068	0.073	0.942
pct-PUFA	0.002	0.05	-0.096	0.1	0.967
pct-SFA	0.001	0.025	-0.048	0.051	0.955
(intercept)	0	0	0	0	0.924
Residual standard error = 1.223
Heterogeneity test statistic = 67.3139 on 45 degrees of freedom, (p-value = 0.0172)
